# Supplementary material for: Engineering of mCherry variants with long Stokes shift, red-shifted fluorescence, and low cytotoxicity
Source: PLoS One. 2017 Feb 27;12(2):e0171257. doi: 10.1371/journal.pone.0171257 (PMC5328254; doi:10.1371/journal.pone.0171257)
Supplement: S1 Dataset — (XLSX) [file pone.0171257.s003.xlsx]

## Sheet: Spectra - mCherry2 
wavelengh	excitation	emmisson
400
401
402
403
404
405
406
407
408
409
410
411
412
413
414
415
416
417
418
419
420	0.00202782
421	0.00178748
422	0.00195271
423	0.00189263
424	0.00196774
425	0.00207288
426	0.0020128
427	0.00229819
428	0.00225313
429	0.0023733
430	0.0024484
431	0.00255355
432	0.00262865
433	0.00270376
434	0.00274882
435	0.00316941
436	0.00321447
437	0.00357497
438	0.00372518
439	0.00360501
440	0.0041758
441	0.00450626
442	0.00473158
443	0.0051071
444	0.00567789
445	0.00614354
446	0.00629375
447	0.0071199
448	0.00727011
449	0.00850182
450	0.00857692
451	0.00887734
452	0.0102292
453	0.0108
454	0.0109803
455	0.0114008
456	0.0120467
457	0.0126776
458	0.0127828
459	0.0141196
460	0.0154264
461	0.0163127
462	0.017274
463	0.0193018
464	0.0198576
465	0.0202181
466	0.0219455
467	0.0233725
468	0.023733
469	0.0262565
470	0.0266921
471	0.0274281
472	0.030237
473	0.0305074
474	0.0329408
475	0.0337369
476	0.0346532
477	0.0369664
478	0.039595
479	0.0405263
480	0.0429447
481	0.0430348
482	0.044627
483	0.0502298
484	0.0521074
485	0.0553519
486	0.0591823
487	0.0641842
488	0.0681347
489	0.0686004
490	0.0725058
491	0.0799712
492	0.0830504
493	0.0865203
494	0.0911467
495	0.095683
496	0.0987022
497	0.0993781
498	0.106859
499	0.112957
500	0.115706
501	0.120798
502	0.128969
503	0.128534
504	0.134016
505	0.137366
506	0.139499
507	0.147655
508	0.149848
509	0.156698
510	0.159417
511	0.166251
512	0.177216
513	0.185027
514	0.186619
515	0.190585
516	0.19437
517	0.200048
518	0.210803
519	0.221603
520	0.223075
521	0.236188
522	0.251419
523	0.250563
524	0.256587
525	0.260207
526	0.267492
527	0.278157
528	0.304233
529	0.31999
530	0.332502
531	0.339697
532	0.374861
533	0.382732
534	0.382912
535	0.394028
536	0.420164
537	0.440803
538	0.440007
539	0.429192
540	0.45291
541	0.469973
542	0.475456
543	0.489005
544	0.50721
545	0.526347
546	0.535314
547	0.547736
548	0.541623
549	0.553024
550	0.551086
551	0.548307
552	0.55071
553	0.542945
554	0.549434
555	0.555142
556	0.56839
557	0.576787
558	0.57521
559	0.571605
560	0.579536
561	0.640881
562	0.645552
563	0.649323
564	0.654385
565	0.66939
566	0.69428
567	0.680251
568	0.70496
569	0.725193
570	0.742152
571	0.751029
572	0.771037
573	0.798465
574	0.812825
575	0.848785
576	0.869168
577	0.890723
578	0.930093
579	0.934794
580	0.947292	0.108954
581	0.956785	0.121278
582	0.976643	0.142907
583	0.974765	0.159658
584	0.984724	0.185513
585	0.997492	0.208149
586	0.991663	0.233954
587	0.987232	0.263883
588	0.991633	0.295221
589	1	0.324899
590	0.987277	0.360161
591	0.977364	0.398843
592	0.966533	0.441097
593	0.947157	0.495926
594	0.905038	0.510262
595	0.873179	0.555332
596	0.85619	0.595624
597	0.837609	0.646479
598	0.832247	0.682093
599	0.801063	0.712626
600	0.782723	0.762978
601	0.721813	0.785815
602	0.634106	0.833903
603	0.58305	0.859306
604	0.558611	0.894215
605	0.551206	0.917857
606	0.503305	0.938934
607	0.461952	0.958954
608	0.412594	0.972233
609	0.390873	0.985262
610	0.34515	1
611	0.310482	0.995121
612	0.285712	0.998139
613	0.267011	0.995121
614	0.237075	0.990141
615	0.195106	0.983551
616	0.176886	0.967857
617	0.155076	0.963833
618	0.138688	0.948893
619	0.112747	0.922988
620	0.107745	0.922082
621		0.900252
622		0.886217
623		0.864085
624		0.840946
625		0.813531
626		0.799296
627		0.780734
628		0.765895
629		0.758048
630		0.729326
631		0.71836
632		0.702666
633		0.68994
634		0.675302
635		0.661016
636		0.644567
637		0.637072
638		0.620825
639		0.612928
640		0.595121
641		0.596076
642		0.578823
643		0.579628
644		0.563732
645		0.558702
646		0.549195
647		0.542656
648		0.524648
649		0.523239
650		0.513833
651		0.510815
652		0.507847
653		0.498843
654		0.491197
655		0.480433
656		0.478974
657		0.476559
658		0.466197
659		0.464286
660		0.457847
661		0.45508
662		0.444618
663		0.43672
664		0.429074
665		0.423592
666		0.4166
667		0.409507
668		0.404074
669		0.401459
670		0.389135
671		0.388431
672		0.381237
673		0.382998
674		0.367203
675		0.359708
676		0.351509
677		0.350252
678		0.332193
679		0.331187
680		0.325654
681		0.315241
682		0.310262
683		0.302515
684		0.297938
685		0.289085
686		0.283853
687		0.278823
688		0.272636
689		0.26665
690		0.259608
691		0.247535
692		0.243561
693		0.239638
694		0.233249
695		0.225604
696		0.22002
697		0.212374
698		0.21162
699		0.198491
700		0.20166
701		0.192807
702		0.190141
703		0.17993
704		0.177465
705		0.177314
706		0.171831
707		0.166298
708		0.167304
709		0.160362
710		0.158451
711		0.150252
712		0.151157
713		0.145926
714		0.140996
715		0.13999
716		0.138078
717		0.135362
718		0.128924
719		0.125704
720		0.126207
721		0.121932
722		0.120825
723		0.117606
724		0.115744
725		0.115191
726		0.112374
727		0.110915
728		0.106338
729		0.107294
730		0.103471
731		0.101258
732		0.100302
733		0.0992958
734		0.0972334
735		0.0916499
736		0.090493
737		0.0905433
738		0.0885312
739		0.0848089
740		0.084004
741		0.0842555
742		0.080332
743		0.0786217
744		0.0756539
745		0.0762575
746		0.0752515
747		0.0700704
748		0.0698692
749		0.0699698
750		0.0687123

## Sheet: Spectra - LSSmCherry1  
wavelengh	excitation	emmisson
350	0.0432095
351	0.0433439
352	0.0437471
353	0.0455615
354	0.0456287
355	0.0451919
356	0.0485182
357	0.0507022
358	0.0514078
359	0.0530542
360	0.0547678
361	0.060211
362	0.062395
363	0.0646798
364	0.0720046
365	0.0779854
366	0.0813789
367	0.0837309
368	0.0868221
369	0.0892413
370	0.0943821
371	0.0987165
372	0.100363
373	0.106848
374	0.111518
375	0.113904
376	0.124521
377	0.1303
378	0.134803
379	0.146395
380	0.152308
381	0.157886
382	0.165345
383	0.171931
384	0.1807
385	0.184934
386	0.193535
387	0.205967
388	0.213326
389	0.213863
390	0.224582
391	0.235804
392	0.243767
393	0.25509
394	0.264868
395	0.285364
396	0.291748
397	0.306498
398	0.321921
399	0.329447
400	0.338418
401	0.351858
402	0.358914
403	0.373732
404	0.384349
405	0.401821
406	0.424736
407	0.435152
408	0.457463
409	0.469021
410	0.485182
411	0.499227
412	0.500638
413	0.527048
414	0.530072
415	0.541261
416	0.546099
417	0.553088
418	0.573214
419	0.595323
420	0.620758
421	0.642699
422	0.65634
423	0.673812
424	0.706942
425	0.732511
426	0.74501
427	0.75583
428	0.772394
429	0.770815
430	0.759526
431	0.745582
432	0.752604
433	0.770143
434	0.777838
435	0.786876
436	0.804516
437	0.822324
438	0.820778
439	0.827834
440	0.855655
441	0.872925
442	0.882031
443	0.886869
444	0.8992
445	0.918218
446	0.924837
447	0.933338
448	0.951482
449	0.979571
450	1
451	0.994523
452	0.994422
453	0.976379
454	0.971272
455	0.977589
456	0.966871
457	0.933405
458	0.921074
459	0.938445
460	0.938445
461	0.942712
462	0.949264
463	0.946749
464	0.941066
465	0.924703
466	0.895236
467	0.877629
468	0.874538
469	0.8572
470	0.851354
471	0.842618
472	0.829346
473	0.818325
474	0.801626
475	0.779686
476	0.770446
477	0.755998	0.0103685
478	0.744674	0.0105536
479	0.715073	0.0106462
480	0.694711	0.0114794
481	0.645756	0.01222
482	0.627478	0.0130531
483	0.633358	0.0136086
484	0.624656	0.0147195
485	0.605403	0.0154601
486	0.598884	0.0169413
487	0.61424	0.0177745
488	0.584873	0.0190705
489	0.537329	0.0203666
490	0.517035	0.0208295
491	0.51811	0.0229587
492	0.499026	0.0246251
493	0.456085	0.0264766
494	0.427323	0.0282355
495	0.416739	0.0299944
496	0.382031	0.0321237
497	0.340333	0.0340678
498	0.323701	0.0362896
499	0.304113	0.0383262
500	0.293865	0.0404555
501	0.272697	0.0411961
502	0.251495	0.0436956
503	0.23399	0.0465655
504	0.21682	0.0495279
505	0.199751	0.0505462
506	0.183019	0.0543418
507	0.168235	0.0543418
508	0.154459	0.0578597
509	0.147201	0.0610998
510	0.13366	0.0635993
511	0.126235	0.0644325
512	0.118204	0.0676727
513	0.11387	0.0692464
514	0.102446	0.0704499
515	0.0927357	0.0721163
516	0.0887709	0.074801
517	0.0768094	0.0770228
518	0.0729454	0.0796149
519	0.0683422	0.0820218
520	0.0667294	0.0840585
521	0.062731	0.0862803
522	0.0577246	0.0885021
523	0.0510718	0.0911868
524	0.0450911	0.0935012
525	0.0436127	0.0922051
526	0.0384383	0.0948898
527	0.0373967	0.0986854
528	0.0361535	0.096371
529	0.0348095	0.101092
530	0.0342383	0.101092
531	0.0316511	0.103777
532	0.0310799	0.103962
533	0.0298031	0.104518
534	0.0272831	0.106277
535	0.0254015	0.107665
536	0.0260399	0.110535
537	0.0250655	0.109609
538	0.0230831	0.113405
539	0.0211679	0.113868
540	0.0210335	0.115719
541	0.0200255	0.118126
542	0.0206303	0.1197
543	0.0194207	0.122292
544	0.0203615	0.124236
545	0.0202943	0.124977
546	0.0197567	0.12905
547	0.0198911	0.13192
548	0.0198239	0.137197
549	0.0188831	0.137752
550	0.0191183	0.139789
551	0.0184799	0.14451
552	0.0175055	0.151453
553	0.0181439	0.152842
554	0.0169679	0.158582
555	0.0176399	0.164599
556	0.0172703	0.169598
557	0.0182111	0.175801
558	0.0173375	0.184966
559	0.0175727	0.190428
560	0.0179087	0.198019
561	0.0200927	0.212183
562	0.0199247	0.215701
563	0.0193535	0.229865
564	0.0195887	0.245047
565	0.0194543	0.258193
566	0.0203951	0.269672
567	0.0215711	0.283188
568	0.0215375	0.296334
569	0.0219743	0.320867
570	0.0213023	0.332068
571	0.0220751	0.353731
572	0.0229487	0.372801
573	0.0214367	0.394001
574	0.0240911	0.414923
575	0.0242591	0.430198
576	0.0232511	0.456582
577	0.0251999	0.486854
578	0.0231167	0.511757
579	0.0245279	0.529161
580	0.0260735	0.559896
581	0.0277199	0.584799
582	0.0260735	0.598963
583	0.0248303	0.64127
584	0.0257375	0.660341
585	0.0273839	0.678115
586	0.0286271	0.70524
587	0.0238559	0.72394
588	0.0247631	0.758841
589	0.0253343	0.77643
590	0.0252671	0.808369
591	0.0243599	0.822533
592	0.0234191	0.843455
593	0.0247631	0.86197
594	0.0217727	0.873264
595	0.0211679	0.898074
596	0.0208655	0.901037
597	0.0217727	0.92992
598	0.0209327	0.929458
599	0.0227471	0.951398
600	0.0199247	0.957415
601		0.959637
602		0.978152
603		0.984355
604		0.986577
605		0.988428
606		0.990928
607		1
608		0.985281
609		0.981022
610		0.991668
611		0.992409
612		0.989354
613		0.977597
614		0.968247
615		0.956675
616		0.967043
617		0.955193
618		0.953249
619		0.933623
620		0.928161
621		0.935567
622		0.923533
623		0.914923
624		0.89539
625		0.889557
626		0.882985
627		0.872616
628		0.849657
629		0.843733
630		0.830309
631		0.83105
632		0.819478
633		0.806517
634		0.790872
635		0.786058
636		0.768654
637		0.756712
638		0.759119
639		0.738567
640		0.725699
641		0.716904
642		0.70274
643		0.692927
644		0.684225
645		0.670431
646		0.663766
647		0.640807
648		0.636178
649		0.627384
650		0.620904
651		0.599704
652		0.592483
653		0.58591
654		0.581466
655		0.564618
656		0.558693
657		0.540363
658		0.53666
659		0.525829
660		0.522218
661		0.498241
662		0.49139
663		0.485188
664		0.475097
665		0.468339
666		0.448528
667		0.446214
668		0.43242
669		0.431772
670		0.420941
671		0.409924
672		0.398074
673		0.395482
674		0.382151
675		0.377615
676		0.369006
677		0.356415
678		0.346047
679		0.347158
680		0.335679
681		0.32568
682		0.318552
683		0.311516
684		0.306795
685		0.298463
686		0.295501
687		0.288928
688		0.276708
689		0.270691
690		0.268284
691		0.258008
692		0.250694
693		0.244121
694		0.242455
695		0.233198
696		0.229865
697		0.222551
698		0.222644
699		0.212738
700		0.204221

## Sheet: Spectra - RDSmCherry1
wavelength	excitation	emmisson
450	0.012314
451	0.0130405
452	0.0142782
453	0.0145921
454	0.0154351
455	0.0162513
456	0.0162423
457	0.0168073
458	0.018045
459	0.0189957
460	0.0207894
461	0.0212558
462	0.0222872
463	0.0235607
464	0.0247805
465	0.0267177
466	0.0269958
467	0.0285294
468	0.0307178
469	0.0319465
470	0.0334891
471	0.0344577
472	0.0359106
473	0.038108
474	0.0405116
475	0.0420811
476	0.0442874
477	0.046691
478	0.0478211
479	0.0499377
480	0.0521709
481	0.0539825
482	0.0567539
483	0.0616687
484	0.0630409
485	0.0662427
486	0.0706553
487	0.07592
488	0.0809066
489	0.0826465
490	0.0865658
491	0.0921264
492	0.097382
493	0.102387
494	0.101077
495	0.108387
496	0.115086
497	0.119535
498	0.121615
499	0.128333
500	0.133095
501	0.137732
502	0.144091
503	0.149391
504	0.158728
505	0.160844
506	0.165481
507	0.171454
508	0.178037
509	0.184576
510	0.19115
511	0.199042
512	0.208307
513	0.214208
514	0.221033
515	0.22602
516	0.230585
517	0.239805
518	0.24793
519	0.254666
520	0.262119
521	0.271635
522	0.27933
523	0.283644
524	0.293554
525	0.296864
526	0.300532
527	0.313249
528	0.329913
529	0.345384
530	0.353761
531	0.362739
532	0.380416
533	0.404927
534	0.407089
535	0.413618
536	0.426255
537	0.447089
538	0.44821
539	0.452327
540	0.466668
541	0.492641
542	0.502857
543	0.50926
544	0.519888
545	0.545673
546	0.572238
547	0.580839
548	0.589907
549	0.588445
550	0.590696
551	0.60971
552	0.619378
553	0.618454
554	0.622293
555	0.625853
556	0.633459
557	0.656024
558	0.651055
559	0.644544
560	0.651414
561	0.704903
562	0.707414
563	0.693154
564	0.703639
565	0.720536
566	0.735379
567	0.732939
568	0.73537
569	0.733128
570	0.757191
571	0.762554
572	0.762509
573	0.772608
574	0.787074
575	0.80216
576	0.824734
577	0.82981
578	0.844259
579	0.853129
580	0.86755	0.0543805
581	0.875864	0.0632628
582	0.877766	0.0695252
583	0.880026	0.0776407
584	0.892268	0.0876733
585	0.894492	0.0999425
586	0.910205	0.110167
587	0.909129	0.124673
588	0.915174	0.138028
589	0.935659	0.156879
590	0.944959	0.168254
591	0.949901	0.191706
592	0.959166	0.215349
593	0.960663	0.231325
594	0.942107	0.253307
595	0.963175	0.282638
596	0.973202	0.312672
597	0.989534	0.333632
598	0.985578	0.366285
599	0.994081	0.396639
600	1	0.430954
601	0.981453	0.448974
602	0.961865	0.487379
603	0.931219	0.51556
604	0.928331	0.549811
605	0.910564	0.583488
606	0.883506	0.609496
607	0.872492	0.648156
608	0.864645	0.663812
609	0.858653	0.70963
610	0.820106	0.734807
611	0.77181	0.769889
612	0.733442	0.791872
613	0.721092	0.819988
614	0.681118	0.83705
615	0.623557	0.867084
616	0.573306	0.879992
617	0.542148	0.912263
618	0.489054	0.920953
619	0.441089	0.933925
620	0.404766	0.955077
621	0.368192	0.958592
622	0.334146	0.978848
623	0.292783	0.976356
624	0.260666	0.985494
625	0.227643	0.994568
626	0.212935	0.993674
627	0.18941	0.990798
628	0.175607	0.987667
629	0.147643	0.991118
630	0.139813	1
631		0.99508
632		0.977634
633		0.968816
634		0.964726
635		0.966643
636		0.954566
637		0.95316
638		0.934053
639		0.936226
640		0.928238
641		0.919675
642		0.912263
643		0.901336
644		0.888811
645		0.873538
646		0.871685
647		0.865167
648		0.857371
649		0.834303
650		0.838712
651		0.815388
652		0.810595
653		0.796089
654		0.791808
655		0.785545
656		0.773787
657		0.772382
658		0.756981
659		0.73845
660		0.739728
661		0.733274
662		0.718512
663		0.712697
664		0.70554
665		0.693527
666		0.685986
667		0.673909
668		0.675443
669		0.667902
670		0.656016
671		0.648284
672		0.640872
673		0.638252
674		0.623171
675		0.616908
676		0.606365
677		0.604895
678		0.595246
679		0.60317
680		0.58483
681		0.578951
682		0.57665
683		0.557608
684		0.554988
685		0.549684
686		0.550706
687		0.52866
688		0.529555
689		0.517861
690		0.512173
691		0.502908
692		0.501693
693		0.487252
694		0.479711
695		0.470573
696		0.467442
697		0.459007
698		0.460924
699		0.441051
700		0.434149
701		0.424436
702		0.417982
703		0.41926
704		0.402518
705		0.389418
706		0.397342
707		0.381686
708		0.381814
709		0.366221
710		0.360726
711		0.353313
712		0.353569
713		0.340022
714		0.339319
715		0.32967
716		0.328072
717		0.320979
718		0.309349
719		0.309604
720		0.300978
721		0.303662
722		0.291456
723		0.287558
724		0.280785
725		0.275289
726		0.27088
727		0.26941
728		0.256885
729		0.259314
730		0.248578
731		0.247492
732		0.247045
733		0.232539
734		0.233945
735		0.222634
736		0.222123
737		0.214199
738		0.211771
739		0.210684
740		0.202952
741		0.201483
742		0.198671
743		0.189022
744		0.189788
745		0.180075
746		0.175986
747		0.174133
748		0.175794
749		0.166464
750		0.169468
751		0.163269
752		0.161352
753		0.155665
754		0.154067
755		0.150872
756		0.144865
757		0.143971
758		0.140967
759		0.141606
760		0.1379
761		0.136814
762		0.128954
763		0.128251
764		0.121158
765		0.123075
766		0.121094
767		0.119624
768		0.113362
769		0.115023
770		0.118538
771		0.110231
772		0.104416
773		0.104032
774		0.103138
775		0.101732
776		0.0966835
777		0.0994313
778		0.0977059
779		0.0921465
780		0.0920826
781		0.0920187
782		0.0909323
783		0.0856285
784		0.083328
785		0.0821778
786		0.077449
787		0.0793661
788		0.0761071
789		0.0755959
790		0.0745096
791		0.0701003
792		0.0717618
793		0.0692057
794		0.0697169
795		0.0477986
796		0.0427503
797		0.0382772
798		0.0346348
799		0.0300339
800		0.0288836

## Sheet: Spectra  - LSSmCherry0.1
wavelengh	excitation	emmisson
400
402
404
406
408
410
412
414
416
418
420	0.821657
422	0.804544
424	0.791233
426	0.795737
428	0.778122
430	0.774119
432	0.786529
434	0.76311
436	0.786029
438	0.782626
440	0.811449
442	0.839071
444	0.850881
446	0.867094
448	0.91283
450	0.916833	0.409041
452	0.954263	0.459539
454	0.992394	0.48405
456	0.979183	0.530238
458	0.965773	0.535903
460	1	0.561769
462	0.989692	0.578027
464	0.960568	0.575933
466	0.996197	0.595024
468	0.957866	0.592068
470	0.975981	0.581352
472	0.969075	0.601182
474	0.959067	0.596995
476	0.969876	0.594162
478	0.973379	0.60303
480	0.978283	0.601675
482	0.926141	0.617564
484	0.92514	0.618795
486	0.92454	0.647617
488	0.895717	0.639241
490	0.91243	0.657716
492	0.882506	0.678409
494	0.880604	0.701687
496	0.839972	0.71696
498	0.834468	0.721394
500	0.773619	0.763395
502	0.763611	0.765365
504	0.727482	0.808351
506	0.669035	0.815864
508	0.661629	0.847518
510	0.608287	0.877448
512	0.592774	0.896046
514	0.542834	0.917108
516	0.518615	0.944944
518	0.482786	0.949008
520	0.456966	0.954182
522	0.430945	0.980539
524	0.392614	0.992364
526	0.351882	0.996428
528	0.332366	0.988545
530	0.319856	0.998522
532	0.294936	1
534	0.284628	0.981771
536	0.276221	1.00456
538	0.273118	0.988053
540	0.2498	0.985959
542	0.253503	0.988422
544	0.258507	0.986821
546	0.255004	0.965143
548	0.261109	0.944082
550	0.253703	0.933859
552	0.2494	0.9479
554	0.260108	0.912551
556	0.246197	0.914152
558	0.256605	0.89543
560	0.2498	0.880158
562	0.260008	0.866117
564	0.271217	0.854046
566	0.272918	0.871536
568	0.298038	0.842961
570	0.282326	0.855155
572	0.313251	0.839143
574	0.316053	0.842222
576	0.354584	0.825594
578	0.368895	0.834586
580	0.36309	0.838157
582	0.345176	0.85109
584	0.378303	0.848257
586	0.379103	0.854046
588	0.3754	0.861067
590	0.379303	0.87831
592	0.364992	0.883483
594	0.324159	0.896416
596	0.31235	0.884961
598	0.318755	0.88102
600	0.299239	0.888656
602		0.883606
604		0.876463
606		0.861929
608		0.858234
610		0.837172
612		0.818574
614		0.783471
616		0.778667
618		0.756497
620		0.735312
622		0.719916
624		0.699347
626		0.675945
628		0.659318
630		0.62754
632		0.608819
634		0.591452
636		0.578273
638		0.549206
640		0.517551
642		0.521
644		0.498091
646		0.485158
648		0.462865
650		0.45178
652		0.425791
654		0.402513
656		0.413967
658		0.395738
660		0.370489
662		0.360143
664		0.337357
666		0.338342
668		0.314694
670		0.309767
672		0.287597
674		0.283532
676		0.278113
678		0.26555
680		0.244981
682		0.244735
684		0.2286
686		0.217145
688		0.207661
690		0.20064
692		0.18857
694		0.178963
696		0.184136
698		0.174652
700		0.15901

## Sheet: Spectra - LSSmCherry0.2
wavelengh	excitation	emmisson
400
402
404
406
408
410
412	0.510762
414	0.545666
416	0.553229
418	0.595695
420	0.620128
422	0.653287
424	0.678883
426	0.72833
428	0.746946
430	0.770797
432	0.766725
434	0.788249
436	0.797557
438	0.838278
440	0.862129
442	0.877254
444	0.91274
446	0.933101
448	0.95288
450	0.96975	0.00976404
452	0.984293	0.0126119
454	1	0.0126119
456	0.984293	0.012205
458	0.955788	0.0138324
460	0.955207	0.0134255
462	0.96975	0.0154597
464	0.981385	0.0150529
466	0.940663	0.0170871
468	0.91623	0.0170871
470	0.913903	0.0166802
472	0.898778	0.0170871
474	0.894124	0.0162734
476	0.8726	0.0170871
478	0.844095	0.0183076
480	0.814427	0.0183076
482	0.767307	0.0191212
484	0.748691	0.0187144
486	0.691099	0.0187144
488	0.670157	0.0219691
490	0.592787	0.0231896
492	0.567772	0.0252238
494	0.521815	0.0248169
496	0.481094	0.0288853
498	0.40954	0.0317331
500	0.382781	0.0362083
502	0.33566	0.037022
504	0.285049	0.0414972
506	0.252472	0.0439382
508	0.21815	0.0500407
510	0.195462	0.054109
512	0.166958	0.0528885
514	0.151832	0.0606184
516	0.128563	0.0638731
518	0.110529	0.0663141
520	0.101222	0.0675346
522	0.08726	0.0728234
524	0.0762071	0.0736371
526	0.0668994	0.0785191
528	0.0605003	0.0785191
530	0.0541012	0.081367
532	0.0477022	0.0895037
534	0.0447935	0.08869
536	0.04363	0.0915378
538	0.0401396	0.0939788
540	0.0319953	0.102522
542	0.0354857	0.104557
544	0.0343223	0.101302
546	0.0343223	0.110659
548	0.0308319	0.116355
550	0.0343223	0.125305
552	0.0279232	0.128967
554	0.0296684	0.14524
556	0.0296684	0.150122
558	0.0279232	0.168836
560	0.0319953	0.182669
562	0.0285049	0.195281
564	0.0267597	0.22498
566	0.0337405	0.253865
568	0.0413031	0.279089
570	0.0413031	0.318145
572	0.0395579	0.36371
574	0.0378127	0.406021
576	0.0325771	0.448332
578	0.0366492	0.490643
580	0.0494474	0.547193
582	0.0314136	0.596013
584	0.0442118	0.64402
586	0.0447935	0.703417
588	0.0314136	0.736371
590	0.0319953	0.798617
592	0.0413031	0.8393
594	0.0413031	0.878356
596	0.0378127	0.90358
598	0.0285049	0.913751
600	0.0302501	0.952807
602		0.974369
604		0.974369
606		1
608		0.986168
610		0.993897
612		0.990236
614		0.973149
616		0.953621
618		0.950773
620		0.928804
622		0.904801
624		0.906835
626		0.881611
628		0.868186
630		0.844996
632		0.828316
634		0.808788
636		0.780309
638		0.764036
640		0.72498
642		0.73393
644		0.697315
646		0.664768
648		0.646461
650		0.637917
652		0.617575
654		0.586249
656		0.57323
658		0.53987
660		0.522376
662		0.498779
664		0.486168
666		0.462164
668		0.458503
670		0.434093
672		0.406835
674		0.417413
676		0.382018
678		0.368186
680		0.347437
682		0.336859
684		0.316924
686		0.312449
688		0.28926
690		0.274207
692		0.276648
694		0.245321
696		0.246135
698		0.236371
700		0.221725

## Sheet: Spectra - RDSmCherry0.2
wavelengh	excitation	emmisson
450	0.0144654
451	0.014388
452	0.0151904
453	0.0156058
454	0.015838
455	0.0160844
456	0.0163449
457	0.0168376
458	0.0177879
459	0.0177949
460	0.0187663
461	0.0197025
462	0.0200967
463	0.0207866
464	0.021948
465	0.0232291
466	0.0236233
467	0.0254183
468	0.025552
469	0.0257491
470	0.0275512
471	0.0286352
472	0.029677
473	0.0311833
474	0.0324293
475	0.0344284
476	0.0352942
477	0.0383562
478	0.0380887
479	0.0392995
480	0.040116
481	0.0431358
482	0.0465216
483	0.0473452
484	0.0495977
485	0.0505973
486	0.0546588
487	0.0570803
488	0.0594525
489	0.0640068
490	0.0665409
491	0.0696804
492	0.0727494
493	0.0761423
494	0.0790072
495	0.0798449
496	0.0848145
497	0.0914172
498	0.0947889
499	0.0968584
500	0.098048
501	0.103771
502	0.110064
503	0.113935
504	0.118736
505	0.122741
506	0.127253
507	0.130562
508	0.137228
509	0.144168
510	0.151299
511	0.153995
512	0.160267
513	0.165807
514	0.171389
515	0.176077
516	0.183426
517	0.194709
518	0.199327
519	0.20776
520	0.210034
521	0.213032
522	0.218664
523	0.230201
524	0.233481
525	0.241991
526	0.248186
527	0.256309
528	0.270394
529	0.269303
530	0.282149
531	0.295052
532	0.303478
533	0.31346
534	0.330593
535	0.344502
536	0.348972
537	0.345847
538	0.363613
539	0.376087
540	0.385097
541	0.399252
542	0.412324
543	0.421299
544	0.43366
545	0.449329
546	0.471734
547	0.490353
548	0.507366
549	0.507247
550	0.513265
551	0.529321
552	0.551396
553	0.552438
554	0.56187
555	0.563553
556	0.563574
557	0.573823
558	0.587444
559	0.593061
560	0.599143
561	0.65219
562	0.64596
563	0.654541
564	0.658475
565	0.670182
566	0.675975
567	0.682979
568	0.675841
569	0.678995
570	0.680191
571	0.698472
572	0.706377
573	0.720828
574	0.715387
575	0.731858
576	0.750625
577	0.758368
578	0.774199
579	0.775184
580	0.792184	0.0225759
581	0.796266	0.0262028
582	0.79595	0.0273871
583	0.810457	0.0322477
584	0.811562	0.035776
585	0.81233	0.0423884
586	0.819636	0.0477177
587	0.833982	0.0550456
588	0.843865	0.0608438
589	0.862139	0.0698495
590	0.885297	0.0805329
591	0.87892	0.0932149
592	0.88365	0.103035
593	0.893252	0.116383
594	0.906267	0.132642
595	0.936704	0.150629
596	0.961278	0.16531
597	0.969654	0.187121
598	0.976327	0.21172
599	0.990539	0.238786
600	1	0.260153
601	0.99603	0.286553
602	0.971639	0.318455
603	0.967162	0.343129
604	0.963228	0.375968
605	0.964227	0.415569
606	0.938879	0.450753
607	0.939738	0.475475
608	0.9341	0.517395
609	0.936979	0.554577
610	0.940217	0.602245
611	0.917135	0.62983
612	0.86696	0.664717
613	0.821769	0.705428
614	0.817574	0.732223
615	0.783666	0.770121
616	0.751005	0.800642
617	0.707658	0.838243
618	0.651429	0.853343
619	0.607477	0.882803
620	0.576976	0.90412
621	0.532961	0.929978
622	0.48917	0.944165
623	0.442775	0.965236
624	0.420877	0.976314
625	0.383851	0.978312
626	0.355807	0.991167
627	0.329368	0.993141
628	0.308645	0.997286
629	0.282149	0.998026
630	0.258758	1
631		0.99208
632		0.98717
633		0.981372
634		0.975154
635		0.96151
636		0.950925
637		0.940637
638		0.924648
639		0.922304
640		0.910387
641		0.895929
642		0.884505
643		0.866765
644		0.849173
645		0.836862
646		0.825142
647		0.809894
648		0.794226
649		0.783888
650		0.767654
651		0.756501
652		0.752258
653		0.73168
654		0.726129
655		0.71167
656		0.706168
657		0.690131
658		0.684012
659		0.676314
660		0.662398
661		0.654947
662		0.64604
663		0.637158
664		0.632223
665		0.624254
666		0.618702
667		0.608265
668		0.607131
669		0.5962
670		0.59055
671		0.582778
672		0.576709
673		0.578337
674		0.568098
675		0.561165
676		0.558031
677		0.551665
678		0.548483
679		0.538737
680		0.532001
681		0.528917
682		0.522699
683		0.512485
684		0.506489
685		0.50681
686		0.499112
687		0.493684
688		0.485443
689		0.475105
690		0.473008
691		0.466617
692		0.463064
693		0.448976
694		0.439995
695		0.436911
696		0.426869
697		0.41964
698		0.413151
699		0.405157
700		0.397138
701		0.386331
702		0.384555
703		0.375623
704		0.370269
705		0.360794
706		0.353146
707		0.35021
708		0.338539
709		0.334542
710		0.323933
711		0.313175
712		0.307797
713		0.301604
714		0.292499
715		0.28865
716		0.283025
717		0.275056
718		0.27091
719		0.265803
720		0.258771
721		0.253763
722		0.250012
723		0.248335
724		0.237676
725		0.23437
726		0.232346
727		0.224969
728		0.218332
729		0.217444
730		0.212805
731		0.208759
732		0.204984
733		0.200716
734		0.195658
735		0.190377
736		0.186504
737		0.186109
738		0.182951
739		0.176906
740		0.173131
741		0.168122
742		0.165606
743		0.162374
744		0.160868
745		0.15322
746		0.155465
747		0.146509
748		0.147249
749		0.144535
750		0.138071
751		0.136121
752		0.135579
753		0.132248
754		0.133506
755		0.126524
756		0.127782
757		0.121367
758		0.120281
759		0.118209
760		0.114631
761		0.111843
762		0.113151
763		0.108068
764		0.107131
765		0.103701
766		0.102196
767		0.101604
768		0.0995065
769		0.0958796
770		0.0926227
771		0.0917345
772		0.0891192
773		0.0903282
774		0.0867506
775		0.0855662
776		0.0869726
777		0.0804342
778		0.0790526
779		0.0807057
780		0.078337
781		0.0749568
782		0.0745374
783		0.070417
784		0.0706884
785		0.0710338
786		0.0684431
787		0.0668147
788		0.0645448
789		0.0653096
790		0.0611152
791		0.0608685
792		0.0609178
793		0.0581545
794		0.0582778
795		0.0545769
796		0.0545769
797		0.0542314
798		0.0522576
799		0.0494202
800		0.0518381

## Sheet: Spectra - RDSmCherry0.2 Blue
wavelengh	excitation	emmisson
300	0.0562936
301	0.0532364
302	0.0497013
303	0.043338
304	0.0398028
305	0.0369946
306	0.0333599
307	0.0296455
308	0.0270663
309	0.0246067
310	0.0248855
311	0.0234216
312	0.0221868
313	0.0214001
314	0.0232324
315	0.0217487
316	0.0215694
317	0.020962
318	0.0225453
319	0.0222366
320	0.0200956
321	0.0215694
322	0.0212109
323	0.0206035
324	0.0223063
325	0.0229038
326	0.0239992
327	0.0255128
328	0.0262896
329	0.0284405
330	0.0294463
331	0.0290878
332	0.0292272
333	0.0322545
334	0.0332802
335	0.0336487
336	0.0388668
337	0.0400219
338	0.0429695
339	0.0464848
340	0.0496017
341	0.0532962
342	0.056184
343	0.0606254
344	0.0644593
345	0.0696873
346	0.0791874
347	0.0829118
348	0.0896335
349	0.0993627
350	0.107996
351	0.114121
352	0.118831
353	0.129167
354	0.142342
355	0.149124
356	0.166521
357	0.179715
358	0.197092
359	0.206632
360	0.22145
361	0.249383
362	0.272555
363	0.281538
364	0.310586
365	0.348028
366	0.371878
367	0.374457
368	0.402958
369	0.418084
370	0.437015
371	0.474388
372	0.505985
373	0.518413
374	0.534396
375	0.556582
376	0.585391
377	0.620773
378	0.648188
379	0.670225
380	0.710147
381	0.723651
382	0.731986
383	0.749303
384	0.76421
385	0.772217
386	0.773621
387	0.806164
388	0.816033
389	0.816023
390	0.85228
391	0.868622
392	0.87623
393	0.900339
394	0.929008
395	0.964151
396	0.97863
397	0.984296
398	1.003
399	1.01735
400	1	0.00557225
401	0.989365	0.00581452
402	0.987184	0.00591143
403	0.98097	0.00639597
404	0.975981	0.00688051
405	0.966421	0.00707433
406	0.971151	0.00823723
407	0.965565	0.00915786
408	0.951295	0.00915786
409	0.923232	0.0109991
410	0.886138	0.011629
411	0.846136	0.0130827
412	0.803495	0.0133734
413	0.762498	0.0150693
414	0.721281	0.0164745
415	0.688976	0.0179765
416	0.632972	0.0198178
417	0.58328	0.0230158
418	0.547062	0.0243725
419	0.517775	0.029121
420	0.489683	0.0316407
421	0.463254	0.0356139
422	0.432653	0.0401202
423	0.41668	0.0434635
424	0.390102	0.0477275
425	0.365216	0.0564008
426	0.341575	0.0608102
427	0.313244	0.0673515
428	0.285352	0.0790774
429	0.255298	0.0859579
430	0.222834	0.0971993
431	0.192083	0.108247
432	0.176389	0.11629
433	0.161243	0.132862
434	0.147032	0.143376
435	0.133151	0.162419
436	0.125065	0.170947
437	0.112478	0.192557
438	0.101424	0.216009
439	0.0916053	0.237911
440	0.0844055	0.258455
441	0.0783211	0.280066
442	0.0714798	0.308363
443	0.0661422	0.339616
444	0.0610934	0.365878
445	0.0556562	0.391656
446	0.0508564	0.43134
447	0.0476698	0.454308
448	0.0437662	0.492586
449	0.0410177	0.528103
450	0.0389663	0.560471
451		0.600252
452		0.644491
453		0.684611
454		0.719595
455		0.745227
456		0.777837
457		0.824208
458		0.845673
459		0.86268
460		0.902994
461		0.916174
462		0.945489
463		0.963126
464		0.984252
465		0.98246
466		1
467		0.994137
468		0.987838
469		0.998595
470		0.985609
471		0.97587
472		0.961963
473		0.960413
474		0.948978
475		0.92572
476		0.917676
477		0.899893
478		0.878331
479		0.861905
480		0.849985
481		0.843541
482		0.820864
483		0.801095
484		0.789757
485		0.786123
486		0.774542
487		0.750121
488		0.734277
489		0.723326
490		0.703799
491		0.691201
492		0.681655
493		0.662564
494		0.646284
495		0.632668
496		0.622735
497		0.616339
498		0.608392
499		0.583196
500		0.56425
501		0.555626
502		0.531883
503		0.523791
504		0.502713
505		0.498256
506		0.485561
507		0.473786
508		0.462399
509		0.449511
510		0.432697
511		0.422958
512		0.401056
513		0.387101
514		0.380802
515		0.366605
516		0.359579
517		0.343299
518		0.337872
519		0.319459
520		0.31694
521		0.302694
522		0.297558
523		0.284669
524		0.273815
525		0.269842
526		0.259424
527		0.247117
528		0.242514
529		0.23292
530		0.225119
531		0.227202
532		0.211697
533		0.206512
534		0.20346
535		0.196482
536		0.186016
537		0.18306
538		0.17744
539		0.171674
540		0.165811
541		0.161886
542		0.154521
543		0.154036
544		0.14827
545		0.144297
546		0.138531
547		0.132377
548		0.129421
549		0.126708
550		0.123655
551		0.118132
552		0.115176
553		0.112705
554		0.109264
555		0.107132
556		0.100543
557		0.100785
558		0.0962303
559		0.0937106
560		0.0910941
561		0.0892044
562		0.0871208
563		0.0849404
564		0.0824692
565		0.0802403
566		0.0781568
567		0.0768001
568		0.075831
569		0.0724876
570		0.0720031
571		0.0718093
572		0.0696288
573		0.0677876
574		0.0642504
575		0.0647834
576		0.0619731
577		0.0622153
578		0.060471
579		0.0602287
580		0.0580967
581		0.0547534
582		0.0555771
583		0.0548503
584		0.0522337
585		0.0526214
586		0.0525245
587		0.0501018
588		0.0501987
589		0.0486966
590		0.0475337
591		0.0479213
592		0.0465646
593		0.0455955
594		0.0445295
595		0.0457409
596		0.0438996
597		0.0434635
598		0.0438996
599		0.0442388
600		0.0448687

## Sheet: Cytotoxic Assay - mCherry
	mCherry			EGFP
Day1	0.0430108	0.0638298	0.0396825	0.956989	0.93617	0.960317
Day2	0.00120992	0	0	0.99879	1	1
Day3	0	0	0	1	1	1
Day4	0	0	0	1	1	1

## Sheet: Cytotoxic Assay - mApple
	mApple			EGFP
Day1	0.315068	0.373563	0.355705	0.684932	0.626437	0.644295
Day2	0.239915	0.227957	0.188742	0.760085	0.772043	0.811258
Day3	0.071875	0.0379747	0.0384615	0.928125	0.962025	0.961538
Day4	0.0181406	0.0156951	0.00755668	0.981859	0.984305	0.992443

## Sheet: Cytotoxic Assay - mCherry2
	mCherry2			EGFP
Day1	0.662162	0.672269	0.700535	0.337838	0.327731	0.299465
Day2	0.593525	0.536657	0.548046	0.406475	0.463343	0.451954
Day3	0.416185	0.329843	0.514286	0.641618	0.670157	0.485714
Day4	0.440594	0.379845	0.456853	0.559406	0.620155	0.543147

[truncated: 3 more sheets: Cytotoxic Assay - mCherry1.5, Cytotoxic Assay - LSSmCherry1, Cytotoxic Assay - RDSmCherry1]
